# Supplementary material for: Multifunctional Motion Sensing Enabled by Laser-Induced Graphene
Source: Materials (Basel). 2023 Sep 22;16(19):6363. doi: 10.3390/ma16196363 (PMC10573838; doi:10.3390/ma16196363)
Supplement: Supplementary file 1 [file materials-16-06363-s001.zip]

Archive with 1 entries (1 files):
- materials-2596947-supplementary.pdf
